# Supplementary material for: A Novel Constitutional t(3;8)(p26;q21) and ANKRD26 and SRP72 Variants in a Child with Myelodysplastic Neoplasm: Clinical Implications
Source: J Clin Med. 2023 Apr 28;12(9):3171. doi: 10.3390/jcm12093171 (PMC10179081; doi:10.3390/jcm12093171)
Supplement: Supplementary file 1 [file jcm-12-03171-s001.zip]

Archive with 1 entries (1 files):
- jcm-2325110-supplementary.pdf
